# Supplementary material for: Development and evaluation of a novel vaccine against prevalent invasive multi-drug resistant strains of Streptococcus pneumoniae
Source: PeerJ. 2016 Nov 30;4:e2737. doi: 10.7717/peerj.2737 (PMC5134367; doi:10.7717/peerj.2737)
Supplement: Data S1 [file peerj-04-2737-s001.xlsx]

## Sheet: Sheet1
						6A/B
			Treatment	Absorbance values at 490 nm (week of post-immunizaion)
				Zero			2 weeks			4 weeks
			Alum	0.31	0.32	0.31	0.31	0.33	0.31	0.31	0.31	0.32
		3A	BSA	0.33	0.31	0.31	0.3	0.31	0.31	0.32	0.3	0.33
			polysaccharides	0.32	0.32	0.32	2.47	2.47	2.48	3.02	3.02	3.01
			Conjugated polysaccharides	0.31	0.33	0.33	3.74	3.76	3.73	3.84	3.84	3.82
						19F
			Treatment	Absorbance values at 490 nm (week of post-immunizaion)
				Zero			2 weeks			4 weeks
			Alum	0.3	0.3	0.31	0.3	0.3	0.3	0.31	0.31	0.32
		3B	BSA	0.32	0.31	0.31	0.33	0.33	0.32	0.3	0.34	0.33
			polysaccharides	0.34	0.33	0.33	3.58	3.52	3.48	3.73	3.72	3.74
			Conjugated polysaccharides	0.3	0.34	0.33	3.62	3.64	3.69	3.91	3.94	3.82
